# Supplementary material for: In silico design of recombinant multi-epitope vaccine against influenza A virus
Source: BMC Bioinformatics. 2022 Feb 2;22(Suppl 14):617. doi: 10.1186/s12859-022-04581-6 (PMC8808469; doi:10.1186/s12859-022-04581-6)
Supplement: Supplementary file 1 — Additional file 1: Nucleotide and protein gene bank ID of HA, NA, and M2 proteins. [file 12859_2022_4581_MOESM1_ESM.xlsx]

## Sheet: Sheet1
		Nucleotids
Subtype	Gene Bank ID /HA	Gene Bank ID/NA	Gene Bank ID/ M	Countries
H7N3	FJ638329.1	FJ638332.1	FJ577543.1	pakstan/karachi
H1N1	GQ131023.1	CY110908.1	HM189477.1	Korea
H9N2	DQ922904.1	EU678371.1	GQ206309.1	Iran
H7N9	NC_026425.1	KC853231.1	KC853227.1	Shanghai
H3N2	CY105294.1	CY105336.1	CY105335.1	vitenam/hanoi
H5N1	NC_007362.1	NC_007361.1	AF144306.1	china
H1N2	GQ229365.1	GQ229378.1	GQ229350.1	Hongkong
		Proteins
Subtype	Gene Bank ID /HA	Gene Bank ID/NA	Gene Bank ID/ M	Countries
H1N1	ACQ84451.1	AFF57189.1	ADG59025.1	Korea
H1N2	ACR84006.1	ACR83977.1	ACR83955.1	Hongkong
H3N2	AEX35362.1	AEX35420.1	AEX35418.1	vitenam/hanoi
H5N1	YP_308669.1	NC_007361.1	AAD51928.1	china
H7N3	ACM17345.1	ACM17348.1	ACL12004.1	pakstan/karachi
H7N9	YP_009118475.1	AGI60295.1	AGI60290.1	Shanghai
H9N2	ABJ98406.1	ACR83977.1	ACR56272.1	IRAN
