# Supplementary material for: In silico design of recombinant multi-epitope vaccine against influenza A virus
Source: BMC Bioinformatics. 2022 Feb 2;22(Suppl 14):617. doi: 10.1186/s12859-022-04581-6 (PMC8808469; doi:10.1186/s12859-022-04581-6)
Supplement: Supplementary file 2 — Additional file 2: All linear B-cell, CTL, and HTL epitopes with antigenicity index. [file 12859_2022_4581_MOESM2_ESM.xlsx]

## Sheet: HA-CTL
	epitope	Identification threshold	Antigenicity	Antigenicity	Allergenicity	Toxicity
A2
	MMKAILVLL	1.1795	0.0284	Non	Non	Non-Toxin
	LLLAAFIPA	1.2498	0.0547	Non	Non	Non-Toxin
	TLTEKNVEV	1.1296	1.3261	Antigen	PROBABLE ALLERGEN	Non-Toxin
	IAPDYAFFL	1.0651	0.6354	Antigen	PROBABLE ALLERGEN	Non-Toxin
	FLDIWSYNA	1.3067	-0.3266	Non	Non	Non-Toxin
	VLLENQHTL	1.2408	0.6222	Antigen	PROBABLE ALLERGEN	Non-Toxin
	VLAVILAGL	1.2098	0.302	Non	Non	Non-Toxin
	ILAGLSFWM	1.1306	0.3251	Non	Non	Non-Toxin
A3
	LSSSGSFEK	1.1808	0.2581	Non	Non	Non-Toxin
	KSYINNRGK	1.2081	0.5883	Antigen	Non	Non-Toxin
	SSNYQQKFK	1.0133	0.5763	Antigen	Non	Non-Toxin
	INFYWTILK	1.2727	1.2776	Antigen	PROBABLE ALLERGEN	Non-Toxin
	NIHPITIGK	1.1933	2.1989	Antigen	Non	Non-Toxin
	GTYDHPKYR	1.041	0.2762	Non	allergen	Non-Toxin
B7
	CPRAGSKSF	1.7473	1.4735	Antigen	Non	Non-Toxin
	YPKLSKSYI	1.4263	-0.5053	Non	allergen	Non-Toxin
	LPFQNIHPI	1.3495	1.7205	Antigen	Non	Non-Toxin
	YVKQNSLKL	1.1101	-0.0475	Non	allergen	Non-Toxin
	AVILAGLSF	1.0226	0.7631	antigen	Non	Non-Toxin

## Sheet: M2-CTL
	epitope	Identification threshold	Antigenicity	Antigenicity	Allergenicity	Toxicity
A2
	LLTEVETYV	1.2942	-0.3337	Non	Non	Non toxic
	ILHLILWIL	1.1071	-0.1192	Non	Non	Non toxic
	GVLGFVFTL	1.2078	0.8499	Antigen	PROBABLE ALLERGEN	Non toxic
	RMGTVNTEV	1.1777	0.7125	Antigen	Non	Non toxic
	QMAATTNPL	1.0351	0.4924	Antigen	Allergen	Non toxic
A3
	HLILWILDR	1.1152	-0.1405	Non	Non	Non toxic
	WILDRLFFK	1.0856	-0.4686	Non	Allergen	Non toxic
	RLFFKCITK	1.6692	0.3038	Non	Allergen	Non toxic
	AVKLYRRFK	1.03	0.5463	Antigen	Non	Non toxic
	GLKRVALSY	1.3157	0.6408	Antigen	Non	Non toxic
	MVLASTTAK	1.5372	0.9567	Antigen	Allergen	Non toxic
A7
	RRRFVQNAL	1.2185	-0.5946	Non	Allergen	Non toxic
	ALSYSTGAL	1.2862	0.6460	Antigen	Allergen	Non toxic

## Sheet: NA-CTL
	epitope	Identification threshold	Antigenicity	Antigenicity	Allergenicity	Toxicity
A2
	QIANLITTV	1.1007	0.4299	Antigen	Non	Non toxic
	LLMNPLGEV	1.0801	-0.1837	Non	Allergen	Non toxic
A3
	ITTVTLHFK	1.1374	1.9869	Antigen	Non	Non toxic
	ITGFAPFSK	1.3065	0.5743	Antigen	Non	Non toxic
	TIHDRSPYR	1.0838	0.8488	Antigen	Allergen	Non toxic
	KSWRKNILR	1.1847	-1.9497	Non	Non	Non toxic
A7
	CPITGFAPF	1.3837	0.6185	Antigen	Allergen	Non toxic
	APFSKDNSI	1.2334	0.4632	Antigen	Allergen	Non toxic
	RPNDGSSSS	1.1352	0.4522	Antigen	Non	Non toxic
	RPKETENVW	1.1044	0.6671	Antigen	Allergen	Non toxic

## Sheet: HA-HTL
	peptid	1-log50k(aff)	Antigenicity	Antigenicity	Allergenicity	Toxicity
Allele: DRB1_1301
	VKNLYEKVRRQLREN	0.771343	-0.2216	Non	Non	Non toxic
	KPEIGARPKVNGQSG	0.738779	1.3399	Antigen	Non	Non toxic
Allele: DRB1_1302
	LIWLLKKNDNAAYPK	0.590427	0.7098	Antigen	Non	Non toxic
	TITFESNGNLIAPDY	0.540743	0.3924	Non	Allergen	Non toxic
	GDTITFESNGNLIAP	0.506083		Non	Allergen	Non toxic
Allele: DRB1_0701
	EKNVEVTHATELLED	0.929878	0.5653	Antigen	Allergen	Non toxic
	SSLPFQNIHPITIGK	0.910572	1.6314	Antigen	Non	Non toxic
Allele: HLA-DQA10103-DQB10603
	ANNSTTTVDTLTEKN	0.417057	0.5062	Antigen	Non	Non toxic
	EQGSGYAADLKSTQK	0.394229	0.7722	Antigen	Non	Non toxic
Allele: HLA-DQA10104-DQB10503
	VLLLAAFIPANADKT	0.05062	0.2613	Non	Non	Non toxic
Allele: HLA-DQA10201-DQB10202
	LIEKMNTQFEAIDKE	0.683898	0.7423	Antigen	Non	Non toxic
	NSTTTVDTLTEKNVE	0.540521	0.6296	Antigen	Non	Non toxic
	NNSTTTVDTLTEKNV	0.523612	0.4347	Antigen	Non	Non toxic

## Sheet: M2-HTL
	PEPTIDS	1-log50k(aff)		Antigenicity	Antigenicity	Allergenicity	Toxicity
Allele: DRB1_1301
	DKAVKLYRRFKREMT	0.936027		-0.0865	Non	Non	Non toxic
	TNPLIRHENRMVLAS	0.773076		0.5233	Antigen	Non	Non toxic
	PNNMDKAVKLYRRFK	0.746576		0.2820	Non	Non	Non toxic
Allele: DRB1_1302
	TNPLIRHENRMVLAS	0.57449		0.5233	Antigen	Non	Non toxic
Allele: DRB1_1401
	NPLIRHENRMVLAST	0.643374		0.6169	Antigen	Non	Non toxic
Allele: DRB1_0701
	VLGFVFTLTVPSERG	0.71366		0.7103	Antigen	Non	Non toxic
	NRMVLASTTAKAMEQ	0.700005		0.4810	Antigen	Non	Non toxic
	YRQMAATTNPLIRHE	0.685492		0.2349	Non	Non	Non toxic
HLA-DQA10103-DQB10603
	AMEQVAGSSEQAAEA	0.329033		0.3636	Non	Non	Non toxic
	VQAMRTIGTEQQSAV	0.366522		0.386	Non	Non	Non toxic
	TEQQSAVDVDDGHFV	0.349768		0.9986	Antigen	Non	Non toxic
Allele: HLA-DQA10102-DQB10604
	GTEQQSAVDVDDGHF	0.711821		0.9776	Antigen	Non	Non toxic
Allele: HLA-DQA10201-DQB10202
	VLGFVFTLTVPSERG	0.584333		0.7103	Antigen	Non	Non toxic
Allele: HLA-DQA10201-DQB10303
	GSSEQAAEAMEVASQ	0.209747		0.4966	Antigen	Non	Non toxic

## Sheet: NA-HTL
	peptid	1-log50k(aff)	Antigenicity	Antigenicity	Allergenicity	Toxicity
Allele: DRB1_1301
	TDSIKSWRKNILRTQ	0.95022	-0.6343	Non	Non	Non toxic
	LTDSIKSWRKNILRT	0.939028	-0.7240	Non	Non	Non toxic
	MGRTISEKSRSGYEM	0.805726	0.5739	Antigenicity	Non	Non toxic
	GRTISEKSRSGYEMF	0.803641	0.4175
Allele: DRB1_1302
	NQEIVNITNTIIEKE	0.677085	0.5739	Antigen	Non	Non toxic
	TDSIKSWRKNILRTQ	0.662492	-0.6343	Non	Non	Non toxic
	NSKFQINRQDIVDID	0.618481	0.7881	Antigen	Non	Non toxic
	TASLIYNGRLTDSIK	0.5516	0.7059	Antigen	Allergen	Non toxic
Allele: DRB1_1401
	NQEIVNITNTIIEKE	0.720619	0.778	Antigen	Non	Non toxic
Allele: HLA-DQA10103-DQB10603
	GPDNNATASLIYNGR	0.394286	0.5073	Antigen	Allergen	Non toxic
	RQDIVDIDDWSGYSG	0.467454	0.6122	Antigen	Allergen	Non toxic
Allele: HLA-DQA10102-DQB10604
	RQDIVDIDDWSGYSG	0.648692	0.6122	Antigen	Allergen	Non toxic
Allele: HLA-DQA10104-DQB10503
	KGSNRPWVDINVKDY	0.147164	1.1452	Antigen	Allergen	Non toxic
	IERNITTWVNQEIVN	0.104958	-0.2837	Non	Non	Non toxic
	RSGYEMFKVPEGWTG	0.062479	0.0729	Non	Non	Non toxic

## Sheet: HA-B
location	epitope	Antigenicity	Antigenicity	Allergenicity	Toxicity
408 - 417	ITGKVNRLIE	0.0116	Non	Non	Non toxic
448 - 467	FLDIWSYNAELLVLLENQHT	0.2765	Non	Allergen	Non toxic
56-79	TELLEDTHNGKLCDLKGVAPLDLG	1.0967	antigen	Non	Non toxic
128-157	RELLSSSGSFEKEEIFPKTFSWSNHDSNKG	0.5354	antigen	Non	Non toxic
179-198	KKNDNAAYPKLSKSYINNRG	0.3834	Non	Non	Non toxic
112-123	TDADQTSLYQNA	0.0481	Non	Non	Non toxic
234-253	YQQKFKPEIGARPKVNGQSG	1.1397	antigen	Allergen	Non toxic
288-303	KSGSGIIISDLPVDGN	-0.1884	Non	Allergen	Non toxic
312-326	KGAINSSLPFQNIHP	0.8992	antigen	Non	Non toxic
341 - 350	LKLATGLRNV	0.6229	antigen	Non	Non toxic
372-406	GGWEGMVDGWYGFHHQNEQGSGYAADLKSTQKAID	0.5354	antigen	Non	Non toxic
423-435	FEAIDKEFNEVEK	0.6903	antigen	Allergen	Non toxic
466-477	HTLDLHDSNVKN	0.9826	antigen	Allergen	Non toxic
509-533	MESIRNGTYDHPKYREEAKLNREEI	0.4524	antigen	Non	Non toxic
554 - 563	ASSLVLAVIL	0.3103	Non	Non	Non toxic

## Sheet: M2-B
epitope	Antigenicity	Antigenicity	Allergenicity	Toxicity
PSGPTRNEWECRCS	1.5823	Antigen	Non	Non toxic
VPSERGLQRRRFVQNALNGNGDPNNMDKAVK	0.1098	Non	Non	Non toxic
YGLKRVALSYST	0.6212	Antigen	Non	Non toxic
RMGTVNTEVA	0.7966	Antigen	Non	Non toxic
GLVGPSTEGVPESMREEYRQMAATTNPLIRHEN	0.512	Antigen	Allergen	Non toxic
EQVAGSSEQAAEA	0.3892	Non	Non	Non toxic
VQAMRTIGTEQQSAVDVDDG	0.5685	Antigen	Non	Non toxic
ELEQKRMGLQM	1.0871	Antigen	Non	Non toxic
GVLGFVFTLTVPSERGLQRR	0.5836	Antigen	Non	Non toxic
NALNGNGDPNNMDKAVKLYR	-0.0524	Non	Non	Non toxic
TEQQSAVDVDDGHFVNIELE	1.2738	Antigen	Allergen	Non toxic

## Sheet: NA-B
epitope	Antigenicity	Antigenicity	Allergenicity	Toxicity
QGECNSPNNNQVESPVVPNCEP	0.0825	Non	Allergen	Non toxic
IIEKEICPKLAEYANWSKPLC	0.5709	Antigen	Allergen	Non toxic
TTLNNKHSNGTIHDRSP	1.1013	Antigen	Non	Non toxic
LTDSIKSWRKNILRT	-0.724	Non	Non	Non toxic
GSASGQADTK	0.8684	Antigen	Non	Non toxic
IVKISELNGSAI	0.4090	Antigen	Allegen	Non toxic
VGDTPRPNDGSSSSNCLDPNNENGGH	0.5631	Antigen	Non	Non toxic
TISEKSRSGY	1.3127	Antigen	Allegen	Non toxic
PEGWTGPNSKFQINRQDIVDIDDWS	0.4064	Antigen	Non	Non toxic
YGTGSWPDGADINF	0.7984	Antigen	Non	Non toxic
VRCVCRDNWKGSNRPWVDIN	0.8510	Antigen	Non	Non toxic
KNILRTQESECVCINGTCTV	0.5300	Antigen	Allegen	Non toxic

## Sheet: M2-2
Protein	location	epitope
		MREEYRQMAATTNPL
		REEYRQMAATTNPLI

[truncated: 1 more sheets: NA-2]
