# Supplementary material for: In silico design of recombinant multi-epitope vaccine against influenza A virus
Source: BMC Bioinformatics. 2022 Feb 2;22(Suppl 14):617. doi: 10.1186/s12859-022-04581-6 (PMC8808469; doi:10.1186/s12859-022-04581-6)
Supplement: Supplementary file 3 — Additional file 3: Comparison adjuvants properties. [file 12859_2022_4581_MOESM3_ESM.xlsx]

## Sheet: Sheet1
adjuvant	antigency	dock score(E)	docking (W)	ligand	Length	C-SCORE	TM-SCORE	RMSD	weight	PI	half- life	instability	GRAVY
L7.L12	0.59	-1190.5		TLR-3	813	-0.53	0.65	9.3	87kDa	9.35	30h	stable	-0.547
MDA5	0.59	-1331.2	-815.9	TLR-4	979	-0.27	0.68	9.5	107kDa	9.33	1h	stable	-0.648
H9E	0.61	-1100.4		TLR-4	702	-3.05	0.37	15.9	75kDa	9.59	1h	stable	-0.646
